# Supplementary material for: Unmodified rabies mRNA vaccine elicits high cross-neutralizing antibody titers and diverse B cell memory responses
Source: Nat Commun. 2023 Jun 22;14:3713. doi: 10.1038/s41467-023-39421-5 (PMC10287699; doi:10.1038/s41467-023-39421-5)
Supplement: Supplementary file 4 — Source Data [file 41467_2023_39421_MOESM4_ESM.xlsx]

## Sheet: Figure 1b
Figure 1b
	ID	Group	Timepoint	IFNa	ITAC-CXCL11	IL1RA	MCP1-CCL2	Eotaxin
	I01	1	D0 (prevax)	<LLOQ	219.25	152.79	<LLOQ	442.42
	I04	1	D0 (prevax)	<LLOQ	121.63	230.68	141.14	414.69
	I08	1	D0 (prevax)	<LLOQ	902.79	432.72	<LLOQ	379.43
	I11	1	D0 (prevax)	<LLOQ	529.6	163.26	18.54	375.42
	I12	1	D0 (prevax)	<LLOQ	414.66	99.13	54.62	378
	I15	1	D0 (prevax)	1.29	2433.01	123.69	40.8	172.58
	I02	2	D0 (prevax)	<LLOQ	94.46	34.5	17.27	253.23
	I05	2	D0 (prevax)	<LLOQ	276.03	150.36	155.99	163.27
	I06	2	D0 (prevax)	<LLOQ	1021.7	701.03	271.34	428.81
	I13	2	D0 (prevax)	<LLOQ	168.08	64.95	59.88	230.83
	I17	2	D0 (prevax)	<LLOQ	120.04	56.74	91.59	390.31
	I18	2	D0 (prevax)	<LLOQ	371.59	102.73	131.36	487.08
	I03	3	D0 (prevax)	<LLOQ	281.45	88.14	167.68	61.82
	I07	3	D0 (prevax)	<LLOQ	180.8	84.4	62.2	583.78
	I09	3	D0 (prevax)	4.23	252.44	327.42	71.95	329.48
	I10	3	D0 (prevax)	<LLOQ	821.86	230.68	<LLOQ	303.46
	I14	3	D0 (prevax)	<LLOQ	726.24	111.58	160.02	301.24
	I16	3	D0 (prevax)	18.27	596.54	413.64	10.7	246.78
	I01	1	D1 (24H)	546.22	2581.37	18205.9	96.1	649.78
	I04	1	D1 (24H)	1.17	2323.49	19827.7	1304.29	666.75
	I08	1	D1 (24H)	265.87	2707.35	14096.2	75.9	538.06
	I11	1	D1 (24H)	29.97	1181.96	1674.28	26.99	402.37
	I12	1	D1 (24H)	417.41	2665.57	20102	1409.17	608.64
	I15	1	D1 (24H)	390.97	3680.13	11060.1	2243.64	510.16
	I02	2	D1 (24H)	468.07	2552.74	12755.5	640.1	676.91
	I05	2	D1 (24H)	162.33	1622.58	6141.43	510.48	365.01
	I06	2	D1 (24H)	174.9	3583.72	13979.8	841.24	475.04
	I13	2	D1 (24H)	170.68	1743.24	6944.82	590.55	484.82
	I17	2	D1 (24H)	404.83	1668.89	12995.2	711.8	598.87
	I18	2	D1 (24H)	325.59	1664.03	10852.2	489.04	541.54
	I03	3	D1 (24H)	1.23	1120.54	428.79	214.63	66.42
	I07	3	D1 (24H)	<LLOQ	278.74	615.06	68.88	565.43
	I09	3	D1 (24H)	2.33	559.52	416.28	97.13	312.07
	I10	3	D1 (24H)	<LLOQ	1099.52	397.07	<LLOQ	317.75
	I14	3	D1 (24H)	<LLOQ	226.59	168.04	30.56	253.37
	I16	3	D1 (24H)	8.39	1145.27	1823	29.08	345.85
	I01	1	W2	<LLOQ	9.68	66.96	<LLOQ	223.66
	I04	1	W2	<LLOQ	6.49	212.79	23.15	360.36
	I08	1	W2	<LLOQ	176.62	5317.26	<LLOQ	268.14
	I11	1	W2	<LLOQ	41.1	<LLOQ	5.17	311.23
	I12	1	W2	<LLOQ	385.49	327.42	13.85	233.53
	I15	1	W2	<LLOQ	296.19	<LLOQ	12.15	164.75
	I02	2	W2	<LLOQ	30.14	18.99	11.67	274.12
	I05	2	W2	<LLOQ	55.87	39.21	54.78	138.77
	I06	2	W2	<LLOQ	<LLOQ	182.19	34.46	301.89
	I13	2	W2	<LLOQ	32.04	76.78	28.19	104.95
	I17	2	W2	<LLOQ	<LLOQ	<LLOQ	<LLOQ	216
	I18	2	W2	<LLOQ	86.87	102.73	13.57	362.21
	I03	3	W2	<LLOQ	125.75	43.76	107.53	31.11
	I07	3	W2	<LLOQ	<LLOQ	<LLOQ	<LLOQ	303.13
	I09	3	W2	<LLOQ	17.5	123.69	9.52	242.82
	I10	3	W2	<LLOQ	56.54	127.1	<LLOQ	309.04
	I14	3	W2	<LLOQ	39.74	<LLOQ	<LLOQ	271.95
	I16	3	W2	3.51	57.87	206.75	<LLOQ	280.26
	<LLOQ = Below lower limit of quantitation (as per manufacturer specifications)

## Sheet: Figure 1d
Figure 1d
	ID	Group	Timepoint	Intermediate monocytes
	I01	1	D0 (prevax)	0.0244355
	I04	1	D0 (prevax)	0.0319438
	I08	1	D0 (prevax)	0.0276293
	I11	1	D0 (prevax)	0.0410508
	I12	1	D0 (prevax)	0.0357997
	I15	1	D0 (prevax)	0.0645985
	I02	2	D0 (prevax)	0.0249937
	I05	2	D0 (prevax)	0.0131986
	I06	2	D0 (prevax)	0.0599092
	I13	2	D0 (prevax)	0.017013
	I17	2	D0 (prevax)	0.0293716
	I18	2	D0 (prevax)	0.0420323
	I03	3	D0 (prevax)	0.0143066
	I07	3	D0 (prevax)	0.0207042
	I09	3	D0 (prevax)	0.0326156
	I10	3	D0 (prevax)	0.0175239
	I14	3	D0 (prevax)	0.0127197
	I16	3	D0 (prevax)	0.0893795
	I01	1	D1 (24H)	0.108946
	I04	1	D1 (24H)	0.152408
	I08	1	D1 (24H)	0.103416
	I11	1	D1 (24H)	0.056272
	I12	1	D1 (24H)	0.112685
	I15	1	D1 (24H)	0.25738
	I02	2	D1 (24H)	0.109217
	I05	2	D1 (24H)	0.116812
	I06	2	D1 (24H)	0.0915386
	I13	2	D1 (24H)	0.0707335
	I17	2	D1 (24H)	0.127996
	I18	2	D1 (24H)	0.236362
	I03	3	D1 (24H)	0.0467881
	I07	3	D1 (24H)	0.077695
	I09	3	D1 (24H)	0.0347149
	I10	3	D1 (24H)	0.0477663
	I14	3	D1 (24H)	0.0474207
	I16	3	D1 (24H)	0.11734
	I01	1	W2	0.0259075
	I04	1	W2	0.0492584
	I08	1	W2	0.0406487
	I11	1	W2	0.00374314
	I12	1	W2	0.0404014
	I15	1	W2	0.0324128
	I02	2	W2	0.0460498
	I05	2	W2	0.0961978
	I06	2	W2	0.124805
	I13	2	W2	0.0060735
	I17	2	W2	0.00877951
	I18	2	W2	0.0199038
	I03	3	W2	0.00713287
	I07	3	W2	0.0118462
	I09	3	W2	0.0092296
	I10	3	W2	0.105094
	I14	3	W2	0.0275558
	I16	3	W2	0.0462728

## Sheet: Figure 2a
Figure 2a
	ID	Group	W2	W4	W4,5	W6	W8	W12	W18	W23	W27	W31	W33	W37	W41	W45	W50
	I01	1	7.31	13.53	20.06	24.29	22.24	11.54	10	3.14	3.75	2.8	2.8	2.43	2.98	3.43	2.22
	I04	1	0.56	4.35	2.58	2.82	2.31	0.56	0.56	0.63	0.56	0.63	0.44	0.26	0.69	0.6	0.69
	I08	1	2.51				10.8	4.35	3.3	2.8	2.22	2.62	2.01	2.43	2.8	2.8	2.22
	I11	1	2	2.45	3.99	2.71	2.16	0.56	0.49	0.6	0.44	0.21	0.18	0.36	0.23	0.36	0.15
	I12	1	2.16	12.25	12.25	11.54	4.35	2.31	2.16	0.69	0.75	0.69	0.69	0.66	0.69	0.66	0.69
	I15	1	0.56	11.54	10.8	10	2.45	1.09	0.49	0.66	0.69	0.63	0.69	0.69	0.69	0.63	0.69
	I02	2	0.11	12.91	15.34	100.28	32.87	12.25	7.31	3.43	3.95	3.43	3.43	3.43	3.58	3.43	3.43
	I05	2	2	13.53	31.36	156.81	131.13	24.29	13.53	5.86	4.84	3.75	3.95	4.19	3.95	3.75	3.75
	I06	2	10	12.25	24.29	140.23	52.9	12.91	10.8	3.14	3.43	3.58	3.43	3.43	3.43	2.98	3.29
	I13	2	2.45	4.35	17.75	131.13	66.25	11.73	10	2.98	3.43	3.14	3.14	2.98	3.14	2.8	2.62
	I17	2	1.09	3.9	7.91	148.78	100.28	28.05	13.25	10.03	10.03	5.29	6.62	5.29	4.48	4.19	5.86
	I18	2	6.31	11.54	29.76	111.18	100.28	17.75	13.53	4.84	3.29	10.03	3.75	6.62	4.19	5.86	4.48
	I03	3	2.16	1.46	2.95	20.06	13.53	3.99	2.45	0.69	0.66	0.69	0.69	0.75	0.69	0.66	0.66
	I07	3	3.35	1.65	4.35	7.91	7.31	1.83	0.56	0.18	0.17	0.4	0.31	0.18	0.14	0.15	0.19
	I09	3	2	0.65	2.71	22.24	12.25	2.71	2.16	0.97	0.9	0.97	0.79	1.06	0.79	0.84	0.75
	I10	3	12.25	7.31	12.25	100.28	24.29	4.35	3.25	1.32	0.79	0.84	2.8	3.43	2.8	2.98	2.8
	I14	3	3.99	2.45	12.25	37.84	11.73	2.31	0.56	0.15	0.18	0.14	0.16	0.14	0.14	0.14	0.14
	I16	3	2	2	11.54	111.18	31.36	12.25	10	3.43	3.43	3.43	3.43	2.98	3.43	3.43	3.43
RVNA	IU/mL

## Sheet: Figure 2b
Figure 2b
	Animal ID	Study group	W-1	W2	W4	W4,5	W6	W8	W12	W18	W23	W27	W33	W37	W50
	I01	1	20	561.445	9475.59	8719.32	7181.15	5256.91	1379.57	1370.04	972.126	943.579	469.506	727.095	380.565
	I04	1	20	195.226	1663.49	1448.15	864.667	812.937	176.069	268.914	253.88	315.173	246.937	270.034	246.937
	I08	1	20	2019.81				3258.52	1734.13	1686.71	1160.07	841.022	1089.91	782.529	790.159
	I11	1	20	202.672	577.629	532.265	485.053	427.269	78.7387	84.3315	94.8779	58.0008	58.607	46.4627	48.5029
	I12	1	20	44.6627	2916.45	3169.41	1910.85	1128.35	560.278	295.497	303.594	175.704	136.902	111.74	115.36
	I15	1	20	269.287	2896.31	3213.66	1398.83	898.889	224.722	177.294	159.344	155.309	123.64	128.533	130.871
	I02	2	20	45.8548	2019.81	4672.57	30573.6	13124.7	2105.58	1488.87	1038.3	1176.27	1323.37	1160.07	1052.79
	I05	2	20	415.585	5184.54	10660.6	61572.6	42642.4	5256.91	3326.99	1478.58	1438.15	1341.84	1379.57	602.576
	I06	2	20	1001.54	1871.53	8023.41	30573.6	21321.2	2538.92	1606.83	1226.22	782.529	942.926	825.429	664.442
	I13	2	20	157.041	989.805	5955.47	34159.5	16158.4	3590.58	1562.89	784.158	523.846	571.655	561.445	700.383
	I17	2	20	391.264	954.102	2977.74	29328.2	20594.9	4737.8	3304.01	1833.01	1541.37	1184.45	1584.71	1200.98
	I18	2	20	267.983	2836.7	5518.27	31216	27939.1	5634.22	2778.33	1663.49	1478.58	1722.16	1541.37	1152.06
	I03	3	20	196.993	119.843	278.976	1758.34	931.234	227.702	105.932	96.8043	72.7563	64.6689	66.257	49.4878
	I07	3	20	117.539	105.128	245.572	786.88	389.911	96.269	58.9737	34.7755	24.8642	24.4201	27.8383	28.7602
	I09	3	20	130.237	80.1705	395.628	3350.13	2062.24	495.245	245.231	176.803	169.719	182.405	158.134	121.6
	I10	3	20	809.002	343.222	770.152	6472.02	2876.3	363.8	234.265	164.165	142.025	283.46	263.562	216.617
	I14	3	20	240.351	176.558	835.792	3929.15	1618.01	232.486	81.8551	29.5482	160.23	32	4.05865	5.83608
	I16	3	20	194.281	219.184	1243.34	6080.61	4904.87	992.553	640.476	442.336	401.707	318.909	398.104	354.342
	ELISA ED50
	Lower limit of quantitation = 20

## Sheet: Figure 2c
Figure 2c	Plasmablasts	Spots/million BMMC
	ID	Group	D0 RABV-G spots	D0 Ova spots	D4 RABV-G spots	D4 Ova spots
	I01	1	11	2
	I04	1	2	0
	I08	1
	I11	1	0	0
	I12	1	10	0
	I15	1	0	0
	I02	2	1	0	282	0
	I05	2	1	0	46	0
	I06	2	5	0	120	0
	I13	2	2	0	224	0
	I17	2	5	0	221	0
	I18	2	1	0	114	0
	I03	3	1	12	37	0
	I07	3	2	0	10	0
	I09	3	2	0	113	0
	I10	3	0	0	27	0
	I14	3	2	0	108	0
	I16	3	5	2	82	0

## Sheet: Figure 2d
Figure 2d
	BMPC	Spots/million BMMC (RABVG+, OVA-subtracted)
	ID	Group	W-1	W2	W6	W12	W27	W37	W50
	I01	1	0	14.4444	2.22222	10	1.66667	1.66667	0
	I04	1	0	6.66667	10	6.66667	10	3.33333	0
	I08	1	0	2.22222		2.22222	6.66667	3.33333	1
	I11	1	0	8.88889	0	3.33333	0	1.66667	0
	I12	1	2.22222	5.55556	6.66667	8.88889	1.66667	3.33333	0
	I15	1	2.22222	8.88889	4.44444	3.33333	0	0	0
	I02	2	1.11111	6.66667	28.8889	11.1111	5	15	20.3
	I05	2	1.11111	6.66667	24.4444	14.4444	10	5	5
	I06	2	2.22222	20	17.7778	21.1111	1.66667	8.33333	7.9
	I13	2	0	0	4.44444	13.3333	6.66667	0	0
	I17	2	4.44444	10	43.3333	6.66667	13.3333	3.33333	2.5
	I18	2	6.66667	8.88889	21.1111	18.8889	11.6667	0	0
	I03	3	4.44444	15.5556	1.11111	2.22222	6.66667	1.66667	0
	I07	3	0	5.55556	1.11111	3.33333	0	18.3333	13.5
	I09	3	0	2.22222	0	13.3333	3.33333	3.33333	4.1
	I10	3	0	2.22222	4.44444	5.55556	3.33333	3.33333	10.3
	I14	3	0	3.33333	2.22222	5.55556	6.66667	0	0
	I16	3	1.11111	7.77778	17.7778	17.7778	1.66667	0	0

## Sheet: Figure 2f
Figure 2f	MBC	Percentage RABVG-specific of IgG+ B cells
	Animal ID	Study group	W-1	W2	W6	W18
	I01	1	0	0	0.2	0.255
	I04	1	0	0	0.07	0.0733
	I08	1	0	0.78		0.107
	I11	1	0	0.02	0	0.0105
	I12	1	0	0.25	0	0.188
	I15	1	0	0	0	0.0853
	I02	2	0	0.29	0.2	0.161
	I05	2	0	0	0.2	0.144
	I06	2	0	0.02	0.14	0.0452
	I13	2	0	0.03	0.31	0.106
	I17	2	0	0.01	0.27	0.203
	I18	2	0	0	0.56	0.136
	I03	3	0	0	0.13	0.0237
	I07	3	0	0.15	0.06	0.00216
	I09	3	0	0	0.14	0.0266
	I10	3	0	0	0.01	0.0162
	I14	3	0	0	0	0.0176
	I16	3	0	0	3.15	0.102

## Sheet: Figure 2h
Figure 2h	Th1	Summed percentages of T cells producing IFN gamma/IL-2
	Animal ID	Study group	Week -1 (pre-vaccination)	Week 2	Week 6
	I-01	1	0	0	0
	I-04	1	0	0.00457	0
	I-08	1	0.00584	0
	I-11	1	0	0.00181	0.013
	I-12	1	0	0.013	0.01002
	I-15	1	0.0033	0.02	0.012
	I-02	2	0.012	0.01065	0.043
	I-05	2	0	0.004	0.03103
	I-06	2	0	0.00518	0.31
	I-13	2	0	0	0.12
	I-17	2	0	0.042	0.231
	I-18	2	0	0.016	0.27
	I-03	3	0	0	0
	I-07	3	0.018	0	0
	I-09	3	0	0	0.017
	I-10	3	0	0.01	0.021
	I-14	3	0.022	0.02561	0.016
	I-16	3	0.00698	0.00308	0.00819
	Background subtracted based on unstimulated control. Background subtracted values <0 reported as 0.

## Sheet: Figure 3a
Figure 3a	Correlation of RVNA (IU/mL) to RABVG-binding IgG ELISA titer (ED50)
	Timepoint	Animal ID	RVNA (IU/mL)	Group 1 binding titer (ED50)	Group 2 binding titer (ED50)	Group 3 binding titer (ED50)
	W2	I01	7.31	561.445
		I04	0.56	195.226
		I08	2.51	2019.81
		I11	2	202.672
		I12	2.16	44.6627
		I15	0.56	269.287
		I02	0.11		45.8548
		I05	2		415.585
		I06	10		1001.54
		I13	2.45		157.041
		I17	1.09		391.264
		I18	6.31		267.983
		I03	2.16			196.993
		I07	3.35			117.539
		I09	2			130.237
		I10	12.25			809.002
		I14	3.99			240.351
		I16	2			194.281
	W4	I01	13.53	9475.59
		I04	4.35	1663.49
		I08
		I11	2.45	577.629
		I12	12.25	2916.45
		I15	11.54	2896.31
		I02	12.91		2019.81
		I05	13.53		5184.54
		I06	12.25		1871.53
		I13	4.35		989.805
		I17	3.9		954.102
		I18	11.54		2836.7
		I03	1.46			119.843
		I07	1.65			105.128
		I09	0.65			80.1705
		I10	7.31			343.222
		I14	2.45			176.558
		I16	2			219.184
	W4.5	I01	20.06	8719.32
		I04	2.58	1448.15
		I08
		I11	3.99	532.265
		I12	12.25	3169.41
		I15	10.8		3213.66
		I02	15.34		4672.57
		I05	31.36		10660.6
		I06	24.29		8023.41
		I13	17.75		5955.47
		I17	7.91		2977.74
		I18	29.76		5518.27
		I03	2.95			278.976
		I07	4.35			245.572
		I09	2.71			395.628
		I10	12.25			770.152
		I14	12.25			835.792
		I16	11.54			1243.34
	W6	I01	24.29	7181.15
		I04	2.82	864.667
		I08
		I11	2.71	485.053
		I12	11.54	1910.85
		I15	10	1398.83
		I02	100.28		30573.6
		I05	156.81		61572.6
		I06	140.23		30573.6
		I13	131.13		34159.5
		I17	148.78		29328.2
		I18	111.18		31216
		I03	20.06			1758.34
		I07	7.91			786.88
		I09	22.24			3350.13
		I10	100.28			6472.02
		I14	37.84			3929.15
		I16	111.18			6080.61
	W8	I01	22.24	5256.91
		I04	2.31	812.937
		I08	10.8	3258.52
		I11	2.16	427.269
		I12	4.35	1128.35
		I15	2.45	898.889
		I02	32.87		13124.7
		I05	131.13		42642.4
		I06	52.9		21321.2
		I13	66.25		16158.4
		I17	100.28		20594.9
		I18	100.28		27939.1
		I03	13.53			931.234
		I07	7.31			389.911
		I09	12.25			2062.24
		I10	24.29			2876.3
		I14	11.73			1618.01
		I16	31.36			4904.87
	W12	I01	11.54	1379.57
		I04	0.56	176.069
		I08	4.35	1734.13
		I11	0.56	78.7387
		I12	2.31	560.278
		I15	1.09	224.722
		I02	12.25		2105.58
		I05	24.29		5256.91
		I06	12.91		2538.92
		I13	11.73		3590.58
		I17	28.05		4737.8
		I18	17.75		5634.22
		I03	3.99			227.702
		I07	1.83			96.269
		I09	2.71			495.245
		I10	4.35			363.8
		I14	2.31			232.486
		I16	12.25			992.553
	W18	I01	10	1370.04
		I04	0.56	268.914
		I08	3.3	1686.71
		I11	0.49	84.3315
		I12	2.16	295.497
		I15	0.49	177.294
		I02	7.31		1488.87
		I05	13.53		3326.99
		I06	10.8		1606.83
		I13	10		1562.89
		I17	13.25		3304.01
		I18	13.53		2778.33
		I03	2.45			105.932
		I07	0.56			58.9737
		I09	2.16			245.231
		I10	3.25			234.265
		I14	0.56			81.8551
		I16	10			640.476
	W23	I01	3.14	972.126
		I04	0.63	253.88
		I08	2.8	1160.07
		I11	0.6	94.8779
		I12	0.69	303.594
		I15	0.66	159.344
		I02	3.43		1038.3
		I05	5.86		1478.58
		I06	3.14		1226.22
		I13	2.98		784.158
		I17	10.03		1833.01
		I18	4.84		1663.49
		I03	0.69			96.8043
		I07	0.18			34.7755
		I09	0.97			176.803
		I10	1.32			164.165
		I14	0.15			29.5482
		I16	3.43			442.336
	W27	I01	3.75	943.579
		I04	0.56	315.173
		I08	2.22	841.022
		I11	0.44	58.0008
		I12	0.75	175.704
		I15	0.69	155.309
		I02	3.95		1176.27
		I05	4.84		1438.15
		I06	3.43		782.529
		I13	3.43		523.846
		I17	10.03		1541.37
		I18	3.29		1478.58
		I03	0.66			72.7563
		I07	0.17			24.8642
		I09	0.9			169.719
		I10	0.79			142.025
		I14	0.18			160.23
		I16	3.43			401.707
	W33	I01	2.8	469.506
		I04	0.44	246.937
		I08	2.01	1089.91
		I11	0.18	58.607
		I12	0.69	136.902
		I15	0.69	123.64
		I02	3.43		1323.37
		I05	3.95		1341.84
		I06	3.43		942.926
		I13	3.14		571.655
		I17	6.62		1184.45
		I18	3.75		1722.16
		I03	0.69			64.6689
		I07	0.31			24.4201
		I09	0.79			182.405
		I10	2.8			283.46
		I14	0.16			32
		I16	3.43			318.909
	W37	I01	2.43	727.095
		I04	0.26	270.034
		I08	2.43	782.529
		I11	0.36	46.4627
		I12	0.66	111.74
		I15	0.69	128.533
		I02	3.43		1160.07
		I05	4.19		1379.57
		I06	3.43		825.429
		I13	2.98		561.445
		I17	5.29		1584.71
		I18	6.62		1541.37
		I03	0.75			66.257
		I07	0.18			27.8383
		I09	1.06			158.134
		I10	3.43			263.562
		I14	0.14			4.05865
		I16	2.98			398.104
	W50	I01	2.22	380.565
		I04	0.69	246.937
		I08	2.22	790.159
		I11	0.15	48.5029
		I12	0.69	115.36
		I15	0.69	130.871
		I02	3.43		1052.79
		I05	3.75		602.576
		I06	3.29		664.442
		I13	2.62		700.383
		I17	5.86		1200.98
		I18	4.48		1152.06
		I03	0.66			49.4878
		I07	0.19			28.7602
		I09	0.75			121.6
		I10	2.8			216.617
		I14	0.14			5.83608
		I16	3.43			354.342

## Sheet: Figure 3b
Figure 3b
Week	G1						G2						G3
23	972.1	253.9	1160.1	94.9	303.6	159.3	1038.3	1478.6	1226.2	784.2	1833	1663.5	96.8	34.8	176.8	164.2	29.5	442.3
27	943.6	315.2	841	58	175.7	155.3	1176.3	1438.2	782.5	523.8	1541.4	1478.6	72.8	24.9	169.7	142	160.2	401.7
33	469.5	246.9	1089.9	58.6	136.9	123.6	1323.4	1341.8	942.9	571.7	1184.4	1722.2	64.7	24.4	182.4	283.5	32	318.9
37	727.1	270	782.5	46.5	111.7	128.5	1160.1	1379.6	825.4	561.4	1584.7	1541.4	66.3	27.8	158.1	263.6	4.1	398.1
50	380.6	246.9	790.2	48.5	115.4	130.9	1052.8	602.6	664.4	700.4	1201	1152.1	49.5	28.8	121.6	216.6	5.8	354.3
136 (projected)	80.9	80.9	80.9	80.9	80.9	80.9
190 (projected							80.9	80.9	80.9	80.9	80.9	80.9
73.4 (projected													80.9	80.9	80.9	80.9	80.9	80.9

[truncated: 31 more sheets: Figure 3c, Figure 4a, Figure 4d, Figure 4e, Figure 4f, Figure 5a, Figure 5b, Figure 5c, Figure 5d, Figure 5e, Figure 5f, Figure S1, Figure S2a, Figure S2b, Figure S3a, Figure S3b, Figure S3c, Figure S4a, Figure S4b, Figure S4c …]
